# Supplementary material for: Blood-Based mRNA Tests as Emerging Diagnostic Tools for Personalised Medicine in Breast Cancer
Source: Cancers (Basel). 2023 Feb 8;15(4):1087. doi: 10.3390/cancers15041087 (PMC9954278; doi:10.3390/cancers15041087)
Supplement: Supplementary file 1 [file cancers-15-01087-s001.zip]

Archive with 1 entries (1 files):
- cancers-2162810-supplementary.pdf
